# Supplementary material for: Computational recognition and analysis of hitherto uncharacterized nucleotide cyclase-like proteins in bacteria
Source: Biol Direct. 2016 May 31;11:27. doi: 10.1186/s13062-016-0130-9 (PMC4886424; doi:10.1186/s13062-016-0130-9)
Supplement: Additional file 2: — Detailed list of gene IDs of established nucleotide cyclases from eukaryotes and bacteria used in Fig. 4. (XLSX 14 kb) [file 13062_2016_130_MOESM2_ESM.xlsx]

## Sheet: Sheet1
Additional file 2: Detailed list of gene IDs of established nucleotide cyclases from eukaryotes and bacteria used in Figure 4
UniProt ID	Protein description	Organism	Protein length	Cyclase domain region
A1ZXW2_9BACT	Adenylate cyclase	Microscillia marina	362	153-338
ADCY1_BOVIN	Adenylate cyclase type I	Bos taurus	1134	296-479;
				862-1059
ADCY2_DROME	Adenylate cyclase type 2	Drosophila melanogaster	1307	308-490;
				1101-1301
ADCY2_RAT	Adenylate cyclase type 2	Rattus norvegicus	1090	280-464;
				877-1077
ADCY3_RAT	Adenylate cyclase type 3	Rattus norvegicus	1144	310-493;
				914-1121
ADCY8_HUMAN	Adenylate cyclase type 8	Homo sapiens	1251	405-589;
				973-1172
ADCY9_MOUSE	Adenylate cyclase type 9	Mus musculus	1353	385-573;
				1049-1243
ADCYA_HUMAN	Adenylate cyclase type 10	Homo sapiens	1610	37-219;
				285-463
ANPRA_HUMAN	Atrial natriuretic peptide receptor 1	Homo sapiens	1061	867-1053
CY41_TRYBB	Receptor-type adenylate cyclase GRESAG 4.1	Trypanosoma brucei brucei	1241	892-1106
CY42_TRYBB	Receptor-type adenylate cyclase GRESAG 4.2	Trypanosoma brucei brucei	572	260-474
CY43_TRYBB	Receptor-type adenylate cyclase GRESAG 4.3	Trypanosoma brucei brucei	1229	880-1093
CYA1_MYCTU	Adenylate cyclase	Mycobacterium tuberculosis H37Rv	443	242-423
CYA1_RHIME	Adenylate cyclase 1	Rhizobium meliloti	665	464-649
CYA2_RHIME	Adenylate cyclase 2	Rhizobium meliloti	363	149-334
CYA3_RHIME	Adenylate cyclase 3	Rhizobium meliloti	587	4-173
CYA4_TRYBB	Receptor-type adenylate cyclase	Trypanosoma brucei brucei	1235	892-1104
CYAA_ANACY	Adenylate cyclase	Anabaena cylindrica	502	311-500
CYAA_ARTNC	Adenylate cyclase	Arthrobacter nicotianae	403	236-394
CYAA_LACKL	Adenylate cyclase	Saccharomyces kluyveri	1839	1475-1662
CYAA_LEIDO	Receptor-type adenylate cyclase A	Leishmania donovani	1380	925-1137
CYAA_NEUCR	Adenylate cyclase	Neurospora crassa	2300	1884-2108
CYAA_PODAS	Adenylate cyclase	Podospora anserina	2145	1765-1947
CYAA_SCHPO	Adenylate cyclase	Schizosaccharomyces pombe	1692	1323-1519
CYAA_STIAU	Adenylate cyclase 1	Stigmatella aurantiaca	424	221-409
CYAA_STRCO	Adenylate cyclase	Streptomyces coelicolor	381	185-339
CYAA_STRGR	Adenylate cyclase	Streptomyces griseus	399	196-344
CYAA_TRYCO	Receptor-type adenylate cyclase	Trypanosoma congolense	745	375-588
CYAA_USTMA	Adenylate cyclase	Ustilago maydis	2493	2049-2226
CYAA_YEAST	Adenylate cyclase	Saccharomyces cerevisiae	2026	1660-1847
CYAB_LEIDO	Receptor-type adenylate cyclase B	Leishmania donovani	1331	932-1144
CYAB_STIAU	Adenylate cyclase 2	Stigmatella aurantiaca	352	157-350
CYAD_DICDI	Adenylate cyclase	Dictyostelium discoideum	2123	1577-1761
CYAG_DICDI	Adenylate cyclase	Dictyostelium discoideum	858	387-572
E3FCG3_STIAD	Adenylate cyclase 1	Stigmatella aurantiaca	423	220-408
GCA_DICDI	Guanylyl cyclase	Dictyostelium discoideum	1483	386-562;
				1159-1340
GCY11_CAEEL	Receptor-type guanylate cyclase	Caenorhabditis elegans	1205	987-1173
GCY1_CAEEL	Receptor-type guanylate cyclase	Caenorhabditis elegans	1137	889-1107
GCYA1_BOVIN	Guanylate cyclase soluble subunit alpha 1	Bos taurus	691	473-660
GCYB1_BOVIN	Guanylate cyclase soluble subunit beta 1	Bos taurus	619	412-606
GCYB2_HUMAN	Guanylate cyclase soluble subunit beta 2	Homo sapiens	617	382-565
GCYB2_RAT	Guanylate cyclase soluble subunit beta 2	Rattus norvegicus	682	399-582
GCYH_DROME	Head-specific guanylate cyclase	Drosophila melanogaster	676	457-647
GUC2C_HUMAN	Heat-stable enterotoxin receptor	Homo sapiens	1073	815-1002
K9ZFA5_ANACC	Adenylate/guanylate cyclase	Anabaena cylindrica	490	299-488
O07732_MYCTU	Nucleotide cyclase	Mycobacterium tuberculosis H37Rv	462	291-454
O32393_ARTPT	Adenylate cyclase	Spirulina platensis	1202	1005-1197
P72951_SYNY3	Adenylate cyclase	Synechocystis sp.	756	437-620
PKN2_MYXXA	Serine/threonine protein kinase	Myxococcus xanthus	830	389-556
Q581E2_TRYB2	Receptor-type adenylate cyclase	Trypanosoma brucei brucei	1273	895-1108
S2DHK6_9BACT	Adenylate cyclase	Indibacter alkaliphilus LW1	346	162-344
S7VAR1_9BACT	Adenylate cyclase	Cyclobacterium qasimii	231	1-154
V6SQH8_9FLAO	Adenylate cyclase	Flavobacterium limnosediminis	605	422-606
W8F3K3_9BACT	Adenylate/guanylate cyclase	Hymenobacter swuensis DY53	348	163-346
Y1264_MYCTU	Adenylate cyclase Rv1264	Mycobacterium tuberculosis H37Rv	397	209-375
Y1318_MYCTU	Adenylate cyclase Rv1318c	Mycobacterium tuberculosis H37Rv	541	355-531
Y1319_MYCTU	Adenylate cyclase Rv1319c	Mycobacterium tuberculosis H37Rv	535	356-533
Y1320_MYCTU	Adenylate cyclase Rv1320c	Mycobacterium tuberculosis H37Rv	567	355-531
Y1352_MYCBO	Adenylate cyclase	Mycobacterium bovis	541	355-531
Y1353_MYCBO	Adenylate cyclase	Mycobacterium bovis	535	356-533
Y1354_MYCBO	Adenylate cyclase	Mycobacterium bovis	567	355-531
Y2212_MYCTU	Adenylate cyclase	Mycobacterium tuberculosis H37Rv	378	201-361
Y891_MYCTU	Adenylate/guanylate cyclase	Mycobacterium tuberculosis H37Rv	285	84-248
