# Supplementary material for: Computational recognition and analysis of hitherto uncharacterized nucleotide cyclase-like proteins in bacteria
Source: Biol Direct. 2016 May 31;11:27. doi: 10.1186/s13062-016-0130-9 (PMC4886424; doi:10.1186/s13062-016-0130-9)
Supplement: Additional file 3: — A) Description of proteins used in the study. B) Description of proteins excluded from the study. (XLSX 19 kb) [file 13062_2016_130_MOESM3_ESM.xlsx]

## Sheet: 3a
Additional file 3a: Description of proteins used in the study
Entry	UniProt ID	Gene names	Protein name	Organism	Length	Pfam domain (ID; name)	InterPro (ID; name)
A0A023BRE9	A0A023BRE9_9FLAO	ATO12_20645	Uncharacterized protein	Aquimarina atlantica	362	PF10851; DUF2652	IPR020503; Uncharacterised_Rv2561
A0A024K0K6	A0A024K0K6_9MYCO	BN973_03832	Uncharacterized protein	Mycobacterium triplex	242	PF10851; DUF2652	IPR020503; Uncharacterized_Rv2561
A0A049E877	A0A049E877_MYCAV	X425_00342	Uncharacterized protein	Mycobacterium avium XTB13-223	242	PF10851; DUF2652	IPR001054; Adenylyl cyclase class-3/4/guanylyl cyclase; IPR029787; Nucleotide cyclase; IPR020503; Uncharacterized_Rv2561
A0A051TVK8	A0A051TVK8_MYCTX	K875_03660	Uncharacterized protein	Mycobacterium tuberculosis TKK-01-0051	242	PF10851; DUF2652	IPR001054; Adenylyl cyclase class-3/4/guanylyl cyclase; IPR029787; Nucleotide cyclase; IPR020503; Uncharacterized_Rv2561
A0A077KSK0	A0A077KSK0_9FLAO	CHSO_3577	Uncharacterized protein	Chryseobacterium sp. StRB126	184	PF10851; DUF2652	IPR020503; Uncharacterized_Rv2561
A0A077XT73	A0A077XT73_9SPHI	BN1088_1432132	Uncharacterized protein	Sphingobacterium sp. PM2-P1-29	217	PF10851; DUF2652	IPR020503; Uncharacterized_Rv2561
A0A0A1S331	A0A0A1S331_9FLAO	BN1195_00909	Uncharacterized protein	Chryseobacterium oranimense G311	184	PF10851; DUF2652	IPR020503; Uncharacterized_Rv2561
A0A0D3LAF1	A0A0D3LAF1_9BACT	D770_03130	Uncharacterized protein	Flammeovirgaceae bacterium 311	210	PF10851; DUF2652	IPR001054; Adenylyl cyclase class-3/4/guanylyl cyclase; IPR029787; Nucleotide cyclase; IPR020503; Uncharacterized_Rv2561
A0A0D3LE21	A0A0D3LE21_9BACT	D770_09530	Uncharacterized protein	Flammeovirgaceae bacterium 311	204	PF10851; DUF2652	IPR001054; Adenylyl cyclase class-3/4/guanylyl cyclase; IPR029787; Nucleotide cyclase; IPR020503; Uncharacterized_Rv2561
A0A0E0YUB2	A0A0E0YUB2_MYCBI	K60_026630	Uncharacterized protein	Mycobacterium bovis BCG str. Korea 1168P	245	PF10851; DUF2652	IPR020503; Uncharacterised_Rv2561
A0PR68	A0PR68_MYCUA	MUL_2491	Uncharacterized protein	Mycobacterium ulcerans (strain Agy99)	213	PF10851; DUF2652	IPR020503; Uncharacterised_Rv2561
A2VKS0	A2VKS0_MYCTX	TBCG_02503	Uncharacterized protein	Mycobacterium tuberculosis (strain C)	245	PF10851; DUF2652	IPR020503; Uncharacterised_Rv2561
A3XLF9	A3XLF9_LEEBM	MED217_12179	Uncharacterized protein	Leeuwenhoekiella blandensis (strain CECT 7118 / CCUG 51940 / MED217) (Flavobacterium sp. (strain MED217))	209	PF10851; DUF2652	IPR001054; Adenylyl cyclase class-3/4/guanylyl cyclase; IPR020503; Uncharacterized_Rv2561
A4AND1	A4AND1_MARSH	FB2170_04430	Uncharacterized protein	Maribacter sp. (strain HTCC2170 / KCCM 42371)	360	PF10851; DUF2652	IPR020503; Uncharacterised_Rv2561
B2HFJ8	B2HFJ8_MYCMM	MMAR_1384	Uncharacterized protein	Mycobacterium marinum (strain ATCC BAA-535 / M)	244	PF10851; DUF2652	IPR001054; Adenylyl cyclase class-3/4/guanylyl cyclase; IPR029787; Nucleotide cyclase; IPR020503; Uncharacterized_Rv2561
C6VRW6	C6VRW6_DYAFD	Dfer_3275	Uncharacterized protein	Dyadobacter fermentans (strain ATCC 700827 / DSM 18053 / NS114)	359	PF10851; DUF2652	IPR020503; Uncharacterised_Rv2561
C7PDP1	C7PDP1_CHIPD	Cpin_2127	Uncharacterized protein	Chitinophaga pinensis (strain ATCC 43595 / DSM 2588 / NCIB 11800 / UQM 2034)	360	PF10851; DUF2652	IPR020503; Uncharacterised_Rv2561
D5B9L7	D5B9L7_ZUNPS	ZPR_4026	Uncharacterized protein	Zunongwangia profunda (strain DSM 18752 / CCTCC AB 206139 / SM-A87)	192	PF10851; DUF2652	IPR001054; Adenylyl cyclase class-3/4/guanylyl cyclase; IPR029787; Nucleotide cyclase; IPR020503; Uncharacterized_Rv2561
D5BA05	D5BA05_ZUNPS	ZPR_1978	Uncharacterized protein	Zunongwangia profunda (strain DSM 18752 / CCTCC AB 206139 / SM-A87)	215	PF10851; DUF2652	IPR020503; Uncharacterised_Rv2561
D5BC46	D5BC46_ZUNPS	ZPR_4370	Uncharacterized protein	Zunongwangia profunda (strain DSM 18752 / CCTCC AB 206139 / SM-A87)	217	PF10851; DUF2652	IPR029787; Nucleotide cyclase; IPR020503; Uncharacterized_Rv2561
D5P7L7	D5P7L7_9MYCO	HMPREF0591_2161	Uncharacterized protein	Mycobacterium parascrofulaceum ATCC BAA-614	242	PF10851; DUF2652	IPR020503; Uncharacterised_Rv2561
D6FJC9	D6FJC9_MYCTX	TBNG_03205	Putative uncharacterized protein	Mycobacterium tuberculosis CPHL_A	245	PF10851; DUF2652	IPR020503; Uncharacterised_Rv2561
D7W7Q4	D7W7Q4_9FLAO	HMPREF0204_12636	Uncharacterized protein	Chryseobacterium gleum ATCC 35910	183	PF10851; DUF2652	IPR020503; Uncharacterised_Rv2561
E3FM84	E3FM84_STIAD	STAUR_1479	Conserved uncharacterized protein	Stigmatella aurantiaca (strain DW4/3-1)	240	PF10851; DUF2652	IPR001054; Adenylyl cyclase class-3/4/guanylyl cyclase; IPR029787; Nucleotide cyclase; IPR020503; Uncharacterized_Rv2561
F8C8H4	F8C8H4_MYXFH	LILAB_00440	Uncharacterized protein	Myxococcus fulvus (strain ATCC BAA-855 / HW-1)	241	PF10851; DUF2652	IPR029787; Nucleotide cyclase; IPR020503; Uncharacterized_Rv2561
G0IYZ8	G0IYZ8_CYCMS	Cycma_4441	Uncharacterized protein	Cyclobacterium marinum (strain ATCC 25205 / DSM 745) (Flectobacillus marinus)	370	PF10851; DUF2652	IPR029787; Nucleotide cyclase; IPR020503; Uncharacterized_Rv2561
H8ITY9	H8ITY9_MYCIA	OCU_21180	Uncharacterized protein	Mycobacterium intracellulare (strain ATCC 13950 / DSM 43223 / JCM 6384 / NCTC 13025 / 3600)	242	PF10851; DUF2652	IPR001054; Adenylyl cyclase class-3/4/guanylyl cyclase; IPR020503; Uncharacterized_Rv2561
H8MLI0	H8MLI0_CORCM	COCOR_00962	Uncharacterized protein	Corallococcus coralloides (strain ATCC 25202 / DSM 2259 / NBRC 100086 / M2) (Myxococcus coralloides)	243	PF10851; DUF2652	IPR020503; Uncharacterised_Rv2561
I2ACB6	I2ACB6_9MYCO	W7S_09825	Uncharacterized protein	Mycobacterium sp. MOTT36Y	242	PF10851; DUF2652	IPR001054; Adenylyl cyclase class-3/4/guanylyl cyclase; IPR020503; Uncharacterized_Rv2561
I4EWW4	I4EWW4_9ACTN	MODMU_2448	Uncharacterized protein	Modestobacter marinus	239	PF10851; DUF2652	IPR020503; Uncharacterised_Rv2561
J1KMR1	J1KMR1_9FLAO	FF52_22554	Uncharacterized protein	Flavobacterium sp. F52	196	PF10851; DUF2652	IPR020503; Uncharacterised_Rv2561
J3CNM3	J3CNM3_9FLAO	PMI13_00521	Uncharacterized protein	Chryseobacterium sp. CF314	188	PF10851; DUF2652	IPR020503; Uncharacterised_Rv2561
J4JVX3	J4JVX3_9MYCO	MCOL_V206350	Uncharacterized protein	Mycobacterium colombiense CECT 3035	242	PF10851; DUF2652	IPR001054; Adenylyl cyclase class-3/4/guanylyl cyclase; IPR029787; Nucleotide cyclase; IPR020503; Uncharacterized_Rv2561
L7U9J7	L7U9J7_MYXSD	MYSTI_01807	Uncharacterized protein	Myxococcus stipitatus (strain DSM 14675 / JCM 12634 / Mx s8)	249	PF10851; DUF2652	IPR029787; Nucleotide cyclase; IPR020503; Uncharacterized_Rv2561
L7V7X7	L7V7X7_MYCL1	MULP_01555	Uncharacterized protein	Mycobacterium liflandii (strain 128FXT)	244	PF10851; DUF2652	IPR001054; Adenylyl cyclase class-3/4/guanylyl cyclase; IPR029787; Nucleotide cyclase; IPR020503; Uncharacterized_Rv2561
M7NQG3	M7NQG3_9BACT	ADICEAN_00836	Uncharacterized protein	Cesiribacter andamanensis AMV16	205	PF10851; DUF2652	IPR001054; Adenylyl cyclase class-3/4/guanylyl cyclase; IPR029787; Nucleotide cyclase; IPR020503; Uncharacterized_Rv2561
P9WL99	Y2561_MYCTU	Rv2561/Rv2562 MTCY9C4.07c/MTCY9C4.06c	Uncharacterized protein Rv2561/Rv2562	Mycobacterium tuberculosis (strain ATCC 25618 / H37Rv)	212	PF10851; DUF2652	IPR020503; Uncharacterised_Rv2561
Q1DBS3	Q1DBS3_MYXXD	MXAN_1648	Uncharacterized protein	Myxococcus xanthus (strain DK 1622)	241	PF10851; DUF2652	IPR029787; Nucleotide cyclase; IPR020503; Uncharacterised_Rv2561
R4MJ84	R4MJ84_MYCTX	J113_17860	Uncharacterized protein	Mycobacterium tuberculosis CAS/NITR204	245	PF10851; DUF2652	IPR020503; Uncharacterised_Rv2561
S7VP22	S7VP22_9BACT	ADICYQ_0157	Uncharacterized protein	Cyclobacterium qasimii M12-11B	364	PF10851; DUF2652	IPR001054; Adenylyl cyclase class-3/4/guanylyl cyclase; IPR029787; Nucleotide cyclase; IPR020503; Uncharacterised_Rv2561
T0P495	T0P495_9SPHI	L950_20495	Uncharacterized protein	Sphingobacterium sp. IITKGP-BTPF85	189	PF10851; DUF2652	IPR001054; Adenylyl cyclase class-3/4/guanylyl cyclase; IPR029787; Nucleotide cyclase; IPR020503; Uncharacterised_Rv2561
U1IMS0	U1IMS0_9BRAD	C207_01739	Uncharacterized protein	Bradyrhizobium sp. DFCI-1	385	PF10851; DUF2652; PF10604; Polyketide_cyc2	IPR029787; Nucleotide cyclase; IPR019587; Polyketide cyclase/dehydratase; IPR023393; START-like domain IPR020503; Uncharacterised_Rv2561
U2U286	U2U286_9DELT	A176_04005	Uncharacterized protein	Myxococcus sp. (contaminant ex DSM 436)	241	PF10851; DUF2652	IPR020503; Uncharacterised_Rv2561
U5WU67	U5WU67_MYCKA	MKAN_22035	Uncharacterized protein	Mycobacterium kansasii ATCC 12478	242	PF10851; DUF2652	IPR001054; Adenylyl cyclase class-3/4/guanylyl cyclase; IPR020503; Uncharacterised_Rv2561
V7J481	V7J481_MYCAV	O984_10940	Uncharacterized protein	Mycobacterium avium 05-4293	242	PF10851; DUF2652	IPR001054; Adenylyl cyclase class-3/4/guanylyl cyclase; IPR029787; Nucleotide cyclase; IPR020503; Uncharacterised_Rv2561
W4HRV4	W4HRV4_MYCGS	MGAST_26015	Uncharacterized protein	Mycobacterium gastri 'Wayne'	242	PF10851; DUF2652	IPR001054; Adenylyl cyclase class-3/4/guanylyl cyclase; IPR029787; Nucleotide cyclase; IPR020503; Uncharacterised_Rv2561
W4M0R9	W4M0R9_9BACT	ETSY2_32710	Uncharacterized protein	Candidatus Entotheonella sp. TSY2	361	PF10851; DUF2652	IPR020503; Uncharacterised_Rv2561
W4T6K0	W4T6K0_9FLAO	CIN01S_06_00470	Uncharacterized protein	Chryseobacterium indologenes NBRC 14944	183	PF10851; DUF2652	IPR020503; Uncharacterised_Rv2561
W6TY48	W6TY48_9SPHI	N824_00860	Uncharacterized protein	Pedobacter sp. V48	354	PF10851; DUF2652	IPR020503; Uncharacterised_Rv2561
W8FCI6	W8FCI6_9BACT	Hsw_3800	Uncharacterized protein	Hymenobacter swuensis DY53	383	PF10851; DUF2652	IPR001054; Adenylyl cyclase class-3/4/guanylyl cyclase; IPR029787; Nucleotide cyclase; IPR020503; Uncharacterised_Rv2561
X7T6Z9	X7T6Z9_MYCAV	L838_4760	Uncharacterized protein	Mycobacterium avium MAV_120709_2344	242	PF10851; DUF2652	IPR020503; Uncharacterised_Rv2561
X7YDH7	X7YDH7_MYCKA	I547_0793	Uncharacterized protein	Mycobacterium kansasii 824	236	PF10851; DUF2652	IPR020503; Uncharacterised_Rv2561
X7YQD0	X7YQD0_MYCKA	I546_4641	Uncharacterized protein	Mycobacterium kansasii 732	242	PF10851; DUF2652	IPR001054; Adenylyl cyclase class-3/4/guanylyl cyclase; IPR020503; Uncharacterized_Rv2561

## Sheet: 3b
Additional file 3b: Description of proteins excluded from the study
Entries 1-19 denote redundant proteins; entries in italics denote incomplete gene records
Sr. No.	Entry	UniProt	Gene names	Protein name	Organism	Length	Pfam domain (ID; name)	InterPro (ID; name)
1	Q73YA0	Q73YA0_MYCPA	MAP_2056c	Uncharacterized protein	Mycobacterium paratuberculosis (strain ATCC BAA-968 / K-10)	242	PF10851; DUF2652	IPR001054; Adenylyl cyclase class-3/4/guanylyl cyclase; IPR029787; Nucleotide cyclase; IPR020503; Uncharacterized_Rv2561
2	T2GQK4	T2GQK4_MYCHT	MAH_1744	Uncharacterized protein	Mycobacterium avium subsp. hominissuis (strain TH135)	242	PF10851; DUF2652	IPR001054; Adenylyl cyclase class-3/4/guanylyl cyclase; IPR029787; Nucleotide cyclase; IPR020503; Uncharacterized_Rv2561
3	V7JLR4	V7JLR4_MYCAV	O982_11115	Uncharacterized protein	Mycobacterium avium 10-5581	242	PF10851; DUF2652	IPR001054; Adenylyl cyclase class-3/4/guanylyl cyclase; IPR029787; Nucleotide cyclase; IPR020503; Uncharacterized_Rv2561
4	V7KR24	V7KR24_MYCPC	O980_09500	Uncharacterized protein	Mycobacterium avium subsp. paratuberculosis 08-8281	242	PF10851; DUF2652	IPR001054; Adenylyl cyclase class-3/4/guanylyl cyclase; IPR029787; Nucleotide cyclase; IPR020503; Uncharacterized_Rv2561
5	V7L034	V7L034_MYCAV	P863_01600	Uncharacterized protein	Mycobacterium avium subsp. silvaticum ATCC 49884	242	PF10851; DUF2652	IPR001054; Adenylyl cyclase class-3/4/guanylyl cyclase; IPR029787; Nucleotide cyclase; IPR020503; Uncharacterized_Rv2561
6	V7L6X5	V7L6X5_MYCAV	O972_10185	Uncharacterized protein	Mycobacterium avium subsp. avium 10-9275	242	PF10851; DUF2652	IPR001054; Adenylyl cyclase class-3/4/guanylyl cyclase; IPR029787; Nucleotide cyclase; IPR020503; Uncharacterized_Rv2561
7	V7LG30	V7LG30_MYCAV	O973_09755	Uncharacterized protein	Mycobacterium avium subsp. avium 11-4751	242	PF10851; DUF2652	IPR001054; Adenylyl cyclase class-3/4/guanylyl cyclase; IPR029787; Nucleotide cyclase; IPR020503; Uncharacterized_Rv2561
8	V7N4E7	V7N4E7_MYCAV	N602_09030	Uncharacterized protein	Mycobacterium avium subsp. hominissuis 10-5606	242	PF10851; DUF2652	IPR001054; Adenylyl cyclase class-3/4/guanylyl cyclase; IPR029787; Nucleotide cyclase; IPR020503; Uncharacterized_Rv2561
9	V7P491	V7P491_MYCAV	O981_10295	Uncharacterized protein	Mycobacterium avium 10-5560	242	PF10851; DUF2652	IPR001054; Adenylyl cyclase class-3/4/guanylyl cyclase; IPR029787; Nucleotide cyclase; IPR020503; Uncharacterized_Rv2561
10	X7VX72	X7VX72_9MYCO	L841_0586	Uncharacterized protein	Mycobacterium sp. MAC_080597_8934	242	PF10851; DUF2652	IPR001054; Adenylyl cyclase class-3/4/guanylyl cyclase; IPR029787; Nucleotide cyclase; IPR020503; Uncharacterized_Rv2561
11	X8B9B8	X8B9B8_MYCAV	I549_4252	Uncharacterized protein	Mycobacterium avium subsp. avium 2285 (R)	242	PF10851; DUF2652	IPR001054; Adenylyl cyclase class-3/4/guanylyl cyclase; IPR029787; Nucleotide cyclase; IPR020503; Uncharacterized_Rv2561
12	J9WHW1	J9WHW1_MYCIP	MIP_02960	Uncharacterized protein	Mycobacterium indicus pranii (strain DSM 45239 / MTCC 9506)	242	PF10851; DUF2652	IPR001054; Adenylyl cyclase class-3/4/guanylyl cyclase; IPR020503; Uncharacterized_Rv2561
13	S4Z758	S4Z758_9MYCO	OEM_18810	Uncharacterized protein	Mycobacterium yongonense 05-1390	242	PF10851; DUF2652	IPR001054; Adenylyl cyclase class-3/4/guanylyl cyclase; IPR020503; Uncharacterized_Rv2561
14	X8A6R3	X8A6R3_MYCAV	I548_5017	Uncharacterized protein	Mycobacterium avium subsp. avium 2285 (S)	242	PF10851; DUF2652	IPR001054; Adenylyl cyclase class-3/4/guanylyl cyclase; IPR020503; Uncharacterized_Rv2561
15	X8CS81	X8CS81_MYCIT	I550_2049	Uncharacterized protein	Mycobacterium intracellulare 1956	242	PF10851; DUF2652	IPR001054; Adenylyl cyclase class-3/4/guanylyl cyclase; IPR020503; Uncharacterized_Rv2561
16	M8CK32	M8CK32_9MYCO	MORY_13794	Uncharacterized protein	Mycobacterium orygis 112400015	245	PF10851; DUF2652	IPR020503; Uncharacterized_Rv2561
17	X7ZQ00	X7ZQ00_MYCKA	I545_0564	Uncharacterized protein	Mycobacterium kansasii 662	236	PF10851; DUF2652	IPR020503; Uncharacterized_Rv2561
18	X8FBM5	X8FBM5_MYCUL	I551_3959	Uncharacterized protein	Mycobacterium ulcerans str. Harvey	213	PF10851; DUF2652	IPR020503; Uncharacterized_Rv2561
19	P9WL98	Y2561_MYCTO	MT2638	Uncharacterized protein MT2638	Mycobacterium tuberculosis (strain CDC 1551 / Oshkosh)	212	PF10851; DUF2652	IPR020503; Uncharacterized_Rv2561
20	A0A040DE36	A0A040DE36_MYCTX	AJ28_02503	Uncharacterized protein	Mycobacterium tuberculosis MD15956	129
21	A0A047RTL8	A0A047RTL8_MYCTX	V734_02377	Uncharacterized protein	Mycobacterium tuberculosis OFXR-28	129
22	A0A056EVR5	A0A056EVR5_MYCTX	X094_02653	Uncharacterized protein	Mycobacterium tuberculosis BTB05-013	129
23	A0A056FTF4	A0A056FTF4_MYCTX	X096_00403	Uncharacterized protein	Mycobacterium tuberculosis BTB05-348	129
24	A5U5R2	A5U5R2_MYCTA	MRA_2591	Uncharacterized protein	Mycobacterium tuberculosis (strain ATCC 25177 / H37Ra)	176
25	F8M2R3	F8M2R3_MYCA0	MAF_25780	Uncharacterized protein	Mycobacterium africanum (strain GM041182)	98
26	F8M2R4	F8M2R4_MYCA0	MAF_25790	Uncharacterized protein	Mycobacterium africanum (strain GM041182)	129
27	G0TQ41	G0TQ41_MYCCP	MCAN_26031	Uncharacterized protein	Mycobacterium canettii (strain CIPT 140010059)	98
28	G0TQ42	G0TQ42_MYCCP	MCAN_26041	Uncharacterized protein	Mycobacterium canettii (strain CIPT 140010059)	129
29	I0AL03	I0AL03_IGNAJ	IALB_1954	Uncharacterized protein	Ignavibacterium album (strain DSM 19864 / JCM 16511 / NBRC 101810 / Mat9-16)	88
30	R4M077	R4M077_MYCTX	I917_18080	Uncharacterized protein	Mycobacterium tuberculosis str. Haarlem/NITR202	97
31	R4M8B1	R4M8B1_MYCTX	I917_18085	Uncharacterized protein	Mycobacterium tuberculosis str. Haarlem/NITR202	168
